# Supplementary material for: Identification of two robust subclasses of sepsis with both prognostic and therapeutic values based on machine learning analysis
Source: Front Immunol. 2022 Nov 25;13:1040286. doi: 10.3389/fimmu.2022.1040286 (PMC9732458; doi:10.3389/fimmu.2022.1040286)
Supplement: Supplementary file 2 [file Table_1.xlsx]

## Sheet: Table S1
Table S1. Datasets included in the study.
Group	Accession	Sample (N)	Age	Sex (percent male)	Outcome	Country	Application	Description	Released year	Diagnostic criteria	Category
A. Discovery	E-MTAB-4451	106	69 (range 31–91)	75	survior: 54; non-survivor: 52	UK	clustering/survival model	severe sepsis due to community acquired pneumonia.	2016	The diagnosis of sepsis was based on the International Consensus Criteria with all patients reported here showing some degree of organ dysfunction during ICU admission.	RNA-sequencing
	GSE54514	163	55.5 (range 18–86)	39	survior: 65; non-survivor: 31	Australia	clustering/survival model	Sepsis with bacterial infection	2014	The diagnosis of septic shock used the ACCP/SCCM criteria	RNA-sequencing
	GSE57065	107	58 (range 19–84)	56	NA	France	clustering	Septic shock with infection	2014	The diagnosis of septic shock used the ACCP/SCCM criteria	microarray
	GSE65682	801	60 (range 18–93)	59	survior: 329; non-survivor: 104	Malta	clustering/survival model	Adults with community-acquired pneumonia in ICU	2015	CAP diagnosis was based on International Sepsis Forum Consensus Conference definition.	microarray
	GSE131761	129	69 (range 27–92)	57	NA	Spain	clustering	septic shock	2020	The third edition of the international consensus on the definition of sepsis and septic shock	microarray
	GSE134347	238	56 (range 19–88)	50	NA	Malta	clustering	infectious sepsis	2021	CAP diagnosis was based on International Sepsis Forum Consensus Conference definition.	microarray
	GSE185263	392	56 (range 18–96)	56	survior: 293; non-survivor: 52	Canada	clustering/survival model	septic shock	2022	CAP diagnosis was based on International Sepsis Forum Consensus Conference definition.	RNA-sequencing
B. Validation	E-MATB-7581	176	63 (range 24–93)	62	survior: 128; non-survivor: 48	UK	clustering/survival model	septic shock	2022	CAP diagnosis was based on International Sepsis Forum Consensus Conference definition.	RNA-sequencing
	GSE13015_GPL6947	29	54 (range 39–81)	36	NA	USA	clustering	Adults with sepsis, many from burkholderia	2009	The diagnosis of septic shock used the ACCP/SCCM criteria	RNA-sequencing
	GSE95233	98	62 (range 25–85)	61	survior: 68; non-survivor: 30	France	clustering/survival model	septic shock	2017	CAP diagnosis was based on International Sepsis Forum Consensus Conference definition.	microarray
	E-MATB-5273	221	64 (range 21–92)	49	survior: 178; non-survivor: 43	UK	clustering/survival model	Sepsis due to CAP, GAinS	2017	CAP diagnosis was based on International Sepsis Forum Consensus Conference definition.	RNA-sequencing
	GSE33341	93	45 (range 23–91)	56	NA	UK	clustering	Adults with bacteremia	2013	The third edition of the international consensus on the definition of sepsis and septic shock	microarray
	E-MTAB-4421	265	62 (range 18–89)	54	survior: 209; non-survivor: 56	UK	survival model	Adults with sepsis (GAinS study)	2016	The diagnosis of sepsis was based on the International Consensus Criteria with all patients reported here showing some degree of organ dysfunction during ICU admission.	RNA-sequencing
C. Therapy	GSE110487	62	NA	NA	Response: 34; Non-response: 28	Italy	Therapeutic response calculation	Septic shock patients according to early therapy response	2018	CAP diagnosis was based on International Sepsis Forum Consensus Conference definition.	RNA-sequencing
Abbreviations: ACCP: American College of Chest Physicians; SCCM: Society of Critical Care Medicine.

## Sheet: Table S2
Table S2. The Chi-square test of characteristics of the sepsis dataset used for clustering between the training and validation sets.
Covariate	N	Training set	Validation set	P
Age
<65	1205	876	329	0.541
≥65	1104	816	288
Gender
Female	973	696	277	0.106
Male	1336	996	340

## Sheet: Table S3
Table S3. The Chi-square test of covariates between the training and validation sets used to establish risk signiture.
Covariate	N	Training set	Validation set	P
Age
<65	888	519	369	0.074
≥65	852	461	391
Status
Alive	1324	741	583	0.61
Dead	416	239	177
Gender
Female	748	410	338	0.283
Male	992	570	422

## Sheet: Table S4
Table S4. Gene Signatures enrolled in this study.
Gene Signature	Platform	Genes	Source
CD8 T effector	Gene expression profiling	CD8A, CXCL10, CXCL9, GZMA, GZMB, IFNG, PRF1, TBX21	PMID: 26952546
Antigen processing machinery	Gene expression profiling	B2M, HLA-A, HLA-B, HLA-C, TAP1, TAP2	PMID: 27855702
Immune checkpoint	Gene expression profiling	CD274, CTLA4, HAVCR2, LAG3, PDCD1, PDCD1LG2, TIGIT	PMID: 34599946
EMT-1	Gene expression profiling	CLDN3, CLDN7, CLDN4, CDH1, VIM, TWIST1, ZEB1, ZEB2	PMID: 24520177
EMT2	Gene expression profiling	AXL, FAP, LOXL2, ROR2, TAGLN, TWIST2, WNT5A	PMID: 26997480
EMT3	Gene expression profiling	FOXF1, GATA6, SOX9, TWIST1, ZEB1, ZEB2	PMID: 27321955
Pan-F-TBRS	Gene expression profiling	ACTA2, ACTG2, ADAM12, ADAM19, CNN1, COL4A1, CTGF, CTPS1, FAM101B, FSTL3, HSPB1, IGFBP3, PXDC1, SEMA7A, SH3PXD2A, TAGLN, TGFBI, TNS1, TPM1	PMID: 29443960
Angiogenesis	Gene expression profiling	CDH5, SOX17, SOX18, TEK	PMID: 22553347
Fanconi anemia	Gene expression profiling	APITD1, ATR, ATRIP, BLM, BRCA1, BRCA2, BRIP1, C17orf70, C19orf40, EME1, EME2, ERCC1, ERCC4, FAN1, FANCA, FANCB, FANCC, FANCD2, FANCE, FANCF, FANCG, FANCI, FANCL, FANCM, HES1, MLH1, MUS81, PALB2, PMS2, POLH, POLI, POLK, POLN, RAD51, RAD51C, REV1, REV3L, RMI1, RMI2, RPA1, RPA2, RPA3, RPA4, SLX4, STRA13, TELO2, TOP3A, TOP3B, UBE2T, USP1, WDR48	KEGG hsa03460
Cell cycle	Gene expression profiling	ABL1, ANAPC1, ANAPC10, ANAPC11, ANAPC13, ANAPC2, ANAPC4, ANAPC5, ANAPC7, ATM, ATR, BUB1, BUB1B, BUB3, CCNA1, CCNA2, CCNB1, CCNB2, CCNB3, CCND1, CCND2, CCND3, CCNE1, CCNE2, CCNH, CDC14A, CDC14B, CDC16, CDC20, CDC23, CDC25A, CDC25B, CDC25C, CDC26, CDC27, CDC45, CDC6, CDC7, CDK1, CDK2, CDK4, CDK6, CDK7, CDKN1A, CDKN1B, CDKN1C, CDKN2A, CDKN2B, CDKN2C, CDKN2D, CHEK1, CHEK2, CREBBP, CUL1, DBF4, E2F1, E…	KEGG hsa4110
DNA replication	Gene expression profiling	DNA2, FEN1, LIG1, MCM2, MCM3, MCM4, MCM5, MCM6, MCM7, PCNA, POLA1, POLA2, POLD1, POLD2, POLD3, POLD4, POLE, POLE2, POLE3, POLE4, PRIM1, PRIM2, RFC1, RFC2, RFC3, RFC4, RFC5, RNASEH1, RNASEH2A, RNASEH2B, RNASEH2C, RPA1, RPA2, RPA3, RPA4, SSBP1	KEGG hsa3030
Nucleotide excision repair	Gene expression profiling	CCNH, CDK7, CETN2, CUL4A, CUL4B, DDB1, DDB2, ERCC1, ERCC2, ERCC3, ERCC4, ERCC5, ERCC6, ERCC8, GTF2H1, GTF2H2, GTF2H3, GTF2H4, GTF2H5, LIG1, MNAT1, PCNA, POLD1, POLD2, POLD3, POLD4, POLE, POLE2, POLE3, POLE4, RAD23A, RAD23B, RBX1, RFC1, RFC2, RFC3, RFC4, RFC5, RPA1, RPA2, RPA3, RPA4, XPA, XPC	KEGG hsa3420
DNA damage repair	Gene expression profiling	ALKBH2, ALKBH3, APEX1, APEX2, APLF, ATM, ATR, ATRIP, BLM, BRCA1, BRCA2, BRIP1, CCNH, CDK7, CETN2, CHAF1A, CHEK1, CHEK2, CLK2, DCLRE1C, DDB1, DDB2, DUT, ENDOV, ERCC1, ERCC2, ERCC3, ERCC4, ERCC5, ERCC6, ERCC8, FAN1, FANCA, FANCB, FANCC, FANCD2, FANCE, FANCF, FANCG, FANCL, FANCM, GTF2H1, GTF2H2, GTF2H3, GTF2H4, GTF2H5, H2AFX, HLTF, HUS1, LIG1, LIG3, LIG4, MBD4, MDC1, MGMT, MLH1, MLH3, MMS19, MNAT1, …	Wood lab
Homologous recombination	Gene expression profiling	BLM, BRCA2, EME1, MRE11A, MUS81, NBN, POLD1, POLD2, POLD3, POLD4, RAD50, RAD51, RAD51B, RAD51C, RAD51D, RAD52, RAD54B, RAD54L, RPA1, RPA2, RPA3, RPA4, SHFM1, SSBP1, TOP3A, TOP3B, XRCC2, XRCC3	KEGG hsa3440
Mismatch repair	Gene expression profiling	EXO1, LIG1, MLH1, MLH3, MSH2, MSH3, MSH6, PCNA, PMS2, POLD1, POLD2, POLD3, POLD4, RFC1, RFC2, RFC3, RFC4, RFC5, RPA1, RPA2, RPA3, RPA4, SSBP1	KEGG hsa3430
WNT target	Gene expression profiling	EFNB3, MYC, TCF12, VEGFA	PMID: 25970248
Cell cycle regulators	Gene expression and mutational profiling	ATM, CCND1, CCNE1, CDKN1A, CDKN2A, E2F3, FBXW7, MDM2, RB1, TP53	PMID: 24476821
DNA damage repair	Mutational profiling	ATM, ATR, BLM, BRCA1, BRCA2, BRIP1, CHEK1, CHEK2, ERCC4, FANCA, FANCC, FANCD2, FANCE, FANCF, FANCG, FANCL, FANCM, MLH1, MSH2, MSH6, MUTYH, NUDT1, PALB2, PARP1, PARP2, PARP3, PMS2, POLD1, POLE, PRKDC, RAD51C, RPA1, TP53	Wood lab

## Sheet: Table S5
Table S5. Chi-square test of covariates between Cluster A and cluster B.
Covariate	N	Cluster A	Cluster B	P
Status
Alive	741	348	393	0.044
Dead	239	94	145
Gender
Female	410	193	217	0.299
Male	570	249	321
Age
<65	519	257	262	0.004
≥65	461	185	276

## Sheet: Table S6
Table S6. GO analysis on the DEGs between cluster A and cluster B.
Terms	Description	p.adjust		Terms	Description	p.adjust
Go on DEGs in cluster B in GSE13015 set				Go on DEGs in cluster A in GSE13015 set
GO:0019200	carbohydrate kinase activity	0.0017472		GO:0004715	non-membrane spanning protein tyrosine kinase activity	0.0156967
GO:0019203	carbohydrate phosphatase activity	0.0067281		GO:0042608	T cell receptor binding	0.0156967
GO:0050308	sugar-phosphatase activity	0.0067281		GO:0004713	protein tyrosine kinase activity	0.0156967
GO:0140375	immune receptor activity	0.0067281
GO:0035251	UDP-glucosyltransferase activity	0.0067281		Go on DEGs in cluster A in E-MTAB-5273 set
GO:0003953	NAD+ nucleosidase activity	0.00910826		GO:0023023	MHC protein complex binding	2.23202e-07
GO:0050135	NAD(P)+ nucleosidase activity	0.00910826		GO:0140375	immune receptor activity	7.55911e-07
GO:0061809	NAD+ nucleotidase, cyclic ADP-ribose generating	0.00910826		GO:0023026	MHC class II protein complex binding	4.42105e-05
GO:0046527	glucosyltransferase activity	0.0102928		GO:0019955	cytokine binding	9.91752e-05
GO:0004896	cytokine receptor activity	0.017163		GO:0004896	cytokine receptor activity	0.000148867
GO:0016799	hydrolase activity, hydrolyzing N-glycosyl compounds	0.0331092		GO:0042287	MHC protein binding	0.0166005
GO:0016757	transferase activity, transferring glycosyl groups	0.0331092		GO:0032395	MHC class II receptor activity	0.0166005
GO:0016798	hydrolase activity, acting on glycosyl bonds	0.0331092		GO:0004252	serine-type endopeptidase activity	0.0166005
				GO:1990782	protein tyrosine kinase binding	0.0166005
Go on DEGs in cluster B in E-MTAB-5273 set				GO:0042608	T cell receptor binding	0.0166005
GO:0019200	carbohydrate kinase activity	0.0160695		GO:0015026	coreceptor activity	0.0183855
GO:0019203	carbohydrate phosphatase activity	0.0357968		GO:0008236	serine-type peptidase activity	0.0186801
GO:0050308	sugar-phosphatase activity	0.0357968		GO:0017171	serine hydrolase activity	0.0186801
GO:0016813	hydrolase activity, acting on carbon-nitrogen (but not peptide) bonds, in linear amidines	0.0357968		GO:0015278	calcium-release channel activity	0.0288142
GO:0035251	UDP-glucosyltransferase activity	0.0357968
GO:0016810	hydrolase activity, acting on carbon-nitrogen (but not peptide) bonds	0.0423186		Go on DEGs in cluster A in E-MTAB-7581 set
GO:0003953	NAD+ nucleosidase activity	0.0428424		GO:0004715	non-membrane spanning protein tyrosine kinase activity	0.00329608
GO:0050135	NAD(P)+ nucleosidase activity	0.0428424		GO:0005044	scavenger receptor activity	0.00329608
GO:0061809	NAD+ nucleotidase, cyclic ADP-ribose generating	0.0428424		GO:0038024	cargo receptor activity	0.00558371
GO:0016836	hydro-lyase activity	0.0444661		GO:0004713	protein tyrosine kinase activity	0.0133554
GO:0046527	glucosyltransferase activity	0.0444661		GO:0070016	armadillo repeat domain binding	0.0171493
GO:0008194	UDP-glycosyltransferase activity	0.047605		GO:0042608	T cell receptor binding	0.0171493
				GO:0045295	gamma-catenin binding	0.0171493
Go on DEGs in cluster B in E-MTAB-7581 set				GO:0045028	G protein-coupled purinergic nucleotide receptor activity	0.0171493
GO:0019200	carbohydrate kinase activity	0.000234943		GO:0070742	C2H2 zinc finger domain binding	0.0171493
GO:0019203	carbohydrate phosphatase activity	0.00187254		GO:0008301	DNA binding, bending	0.0179744
GO:0050308	sugar-phosphatase activity	0.00187254		GO:0001614	purinergic nucleotide receptor activity	0.0179744
GO:0035251	UDP-glucosyltransferase activity	0.00187254		GO:0016502	nucleotide receptor activity	0.0179744
GO:0003953	NAD+ nucleosidase activity	0.00232443		GO:0003707	steroid hormone receptor activity	0.0205114
GO:0050135	NAD(P)+ nucleosidase activity	0.00232443
GO:0061809	NAD+ nucleotidase, cyclic ADP-ribose generating	0.00232443		Go on DEGs in cluster A in GSE33341 set
GO:0046527	glucosyltransferase activity	0.00258867		GO:0140375	immune receptor activity	4.94735e-06
GO:0016799	hydrolase activity, hydrolyzing N-glycosyl compounds	0.0103901		GO:0023023	MHC protein complex binding	4.70905e-05
GO:0016757	transferase activity, transferring glycosyl groups	0.0467688		GO:0019955	cytokine binding	0.000567982
				GO:0023026	MHC class II protein complex binding	0.000912234
Go on DEGs in cluster B in GSE33341 set				GO:0019956	chemokine binding	0.00173405
GO:0016810	hydrolase activity, acting on carbon-nitrogen (but not peptide) bonds	0.00982675		GO:0042608	T cell receptor binding	0.00206946
GO:0038187	pattern recognition receptor activity	0.0151906		GO:0016493	C-C chemokine receptor activity	0.00206946
GO:0009055	electron transfer activity	0.0151906		GO:0004896	cytokine receptor activity	0.00206946
GO:0004857	enzyme inhibitor activity	0.0482688		GO:0042169	SH2 domain binding	0.00206946
GO:0015035	protein disulfide oxidoreductase activity	0.0482688		GO:1990782	protein tyrosine kinase binding	0.00206946
GO:0030246	carbohydrate binding	0.0482688		GO:0019957	C-C chemokine binding	0.00206946
GO:0097199	cysteine-type endopeptidase activity involved in apoptotic signaling pathway	0.0482688		GO:0001637	G protein-coupled chemoattractant receptor activity	0.00263663
GO:0016651	oxidoreductase activity, acting on NAD(P)H	0.0482688		GO:0004950	chemokine receptor activity	0.00263663
GO:0016667	oxidoreductase activity, acting on a sulfur group of donors	0.0482688		GO:0046332	SMAD binding	0.0118615
GO:0015036	disulfide oxidoreductase activity	0.0482688		GO:0001094	TFIID-class transcription factor complex binding	0.0174502
GO:0016655	oxidoreductase activity, acting on NAD(P)H, quinone or similar compound as acceptor	0.0482688		GO:0032395	MHC class II receptor activity	0.0174502
GO:0019864	IgG binding	0.0482688		GO:0030159	signaling receptor complex adaptor activity	0.0222928
GO:0019865	immunoglobulin binding	0.0482688		GO:0008081	phosphoric diester hydrolase activity	0.0222928
GO:0019887	protein kinase regulator activity	0.0482688		GO:0004715	non-membrane spanning protein tyrosine kinase activity	0.0286022
GO:0019207	kinase regulator activity	0.0482688		GO:0030971	receptor tyrosine kinase binding	0.0354288
GO:0140375	immune receptor activity	0.0491811		GO:0001618	virus receptor activity	0.0446592
				GO:0140272	exogenous protein binding	0.044808
Go on DEGs in cluster B in GSE95233 set				GO:0003823	antigen binding	0.044808
GO:0042581	specific granule	0.000618099
GO:0070820	tertiary granule	0.000618099		Go on DEGs in cluster A in GSE95233 set
GO:0070821	tertiary granule membrane	0.00107476		GO:0050852	T cell receptor signaling pathway	2.65e-07
GO:0035579	specific granule membrane	0.00155606		GO:0050851	antigen receptor-mediated signaling pathway	3.19e-06
GO:0030667	secretory granule membrane	0.0417224		GO:0002429	immune response-activating cell surface receptor signaling pathway	2.4e-05
GO:0003953	NAD+ nucleosidase activity	0.00287318		GO:0002757	immune response-activating signal transduction	2.4e-05
GO:0050135	NAD(P)+ nucleosidase activity	0.00287318		GO:0030217	T cell differentiation	0.000235802
GO:0061809	NAD+ nucleotidase, cyclic ADP-ribose generating	0.00287318		GO:0042110	T cell activation	0.000287759
GO:0004896	cytokine receptor activity	0.00287318		GO:0006968	cellular defense response	0.000752156
GO:0140375	immune receptor activity	0.00622137		GO:0070228	regulation of lymphocyte apoptotic process	0.000752156
GO:0016799	hydrolase activity, hydrolyzing N-glycosyl compounds	0.00970035		GO:0030098	lymphocyte differentiation	0.000803697
				GO:0070227	lymphocyte apoptotic process	0.0012413
				GO:1903131	mononuclear cell differentiation	0.0012413
				GO:0033077	T cell differentiation in thymus	0.0012413
				GO:2000106	regulation of leukocyte apoptotic process	0.00150646
				GO:0045059	positive thymic T cell selection	0.00169715
				GO:0071887	leukocyte apoptotic process	0.00268819
				GO:0070233	negative regulation of T cell apoptotic process	0.00308875
				GO:0045061	thymic T cell selection	0.00352988
				GO:0042742	defense response to bacterium	0.00572028
				GO:0019835	cytolysis	0.0060053
				GO:0070229	negative regulation of lymphocyte apoptotic process	0.0060053
				GO:0070232	regulation of T cell apoptotic process	0.00688695
				GO:0043368	positive T cell selection	0.00737309
				GO:2000107	negative regulation of leukocyte apoptotic process	0.0115129
				GO:0045058	T cell selection	0.0115289
				GO:1904894	positive regulation of receptor signaling pathway via STAT	0.0115289
				GO:0070231	T cell apoptotic process	0.0115499
				GO:0010518	positive regulation of phospholipase activity	0.0166234
				GO:0038093	Fc receptor signaling pathway	0.0171784
				GO:0010517	regulation of phospholipase activity	0.0209832
				GO:0060193	positive regulation of lipase activity	0.0220308
				GO:0042101	T cell receptor complex	1.81e-09
				GO:0098802	plasma membrane signaling receptor complex	1.55e-07
				GO:0009897	external side of plasma membrane	0.000243671
				GO:0030665	clathrin-coated vesicle membrane	0.000935108
				GO:0030662	coated vesicle membrane	0.00264998
				GO:0030136	clathrin-coated vesicle	0.00264998
				GO:0030135	coated vesicle	0.00774535
				GO:0030159	signaling receptor complex adaptor activity	0.0228066

## Sheet: Table S7
Table S7. Coefficients from logistic regression analysis.
Gene Symbol	Coefficient
ASPH	0.44698
IL1R2	0.31377
ITK	0.35287
LIN7A	0.30715
NLRC4	-0.64651
NSUN7	-0.47867
PLEKHA1	-0.88306

## Sheet: Table S8
Table S8. Logistic regression analysis of risk score and clnical features.
Covariate	Training set				Validation set
	OR	95% CI	P		OR	95% CI	P
Risk score	2.704	2.098-3.514	<0.001		2.007	1.469-2.759	<0.001
Age	1.65	1.218-2.242	0.001		1.266	0.897-1.79	0.181
Gender	0.734	0.535-1.002	0.053		0.701	0.497-0.988	0.042
Abbreviations: OR, odds ratio; CI, confidence interval.
